# Supplementary material for: Comprehension of the Presupposition Trigger Ye “Also” by Mandarin-Speaking Preschoolers With and Without Autism Spectrum Disorders
Source: Front Psychol. 2020 Oct 28;11:570453. doi: 10.3389/fpsyg.2020.570453 (PMC7656057; doi:10.3389/fpsyg.2020.570453)
Supplement: Supplementary file 1 [file Table_1.XLS]

## Sheet: Sheet1
Answers of each participant
Participant No.	Participant Groups	C-PPVT	Verbal Intelligence	Working Memory	Non-verbal Intelligence	Inference Ability	Intelligence	Age	EF-Stroop	EF-FIST	Also-Correct	Also-Without-Presupposition	Also-False
1	TD-Children	112	102	97	99	97	101	4.51	1	0.83	1	0	0
2	TD-Children	120	135	94	127	126	130	5.37	1	1	0.8	0	0.2
3	TD-Children	118	132	118	125	123	129	5.36	0.33	0.5	0.9	0.1	0
4	TD-Children	123	132	107	125	142	125	5.17	0.33	0.67	0.9	0.1	0
5	TD-Children	89	83	113	123	120	108	5.55	0.67	0.83	0.8	0.2	0
6	TD-Children	120	105	90	104	100	104	5.06	0.33	0.33	0.9	0.1	0
7	TD-Children	121	123	107	113	114	115	5.24	1	1	1	0	0
8	TD-Children	114	102	87	106	105	105	5.71	1	1	0.9	0.1	0
9	TD-Children	124	114	110	121	117	123	4.98	0.33	0.33	0.9	0	0.1
10	TD-Children	120	120	90	91	95	100	5.21	0.5	0.83	1	0	0
11	TD-Children	103	102	103	106	114	104	5.58	0.33	0.33	0.9	0.1	0
12	TD-Children	114	108	107	116	120	114	5.38	1	1	1	0	0
13	TD-Children	126	126	87	107	102	113	4.96	1	1	1	0	0
14	TD-Children	118	111	103	95	89	100	5.04	0.33	0.83	1	0	0
15	TD-Children	123	120	90	106	108	112	5.58	0.33	1	1	0	0
16	TD-Children	120	90	107	100	86	98	4.99	1	1	0.9	0.1	0
17	TD-Children	128	105	100	98	100	100	4.75	0.33	0	1	0	0
18	TD-Children	123	108	131	132	123	127	4.85	0.5	1	1	0	0
19	TD-Children	123	99	97	110	111	104	5.38	0.67	0.67	0.7	0.2	0.1
20	TD-Children	102	102	103	113	114	107	5.58	0.67	0.67	0.8	0.2	0
21	TD-Children	116	105	87	102	105	102	5.47	1	1	1	0	0
22	TD-Children	110	114	82	104	108	108	5.46	1	1	1	0	0
23	ASD-Children	118	123	137	143	123	141	5.07	0.33	0.33	0.3	0.7	0
24	ASD-Children	102	102	74	85	102	89	6.09	0.67	0.67	0.3	0.7	0
25	ASD-Children	96	85	90	100	102	93	5.98	0.5	0	0.5	0.5	0
26	ASD-Children	108	88	74	85	105	81	5.42	0.33	0.5	0.8	0.2	0
27	ASD-Children	109	117	110	120	120	117	5	0.83	1	1	0	0
28	ASD-Children	123	99	113	119	102	115	4.95	1	1	1	0	0
29	ASD-Children	128	102	76	116	120	110	4.3	0.67	0.67	0.8	0.2	0
30	ASD-Children	114	102	84	108	114	107	5.92	1	1	0.9	0.1	0
31	ASD-Children	114	126	113	117	111	124	5.85	1	1	1	0	0
32	ASD-Children	120	129	121	119	108	126	5.35	0.83	1	1	0	0
33	ASD-Children	137	132	129	127	117	130	5.24	1	1	1	0	0
34	ASD-Children	140	135	113	128	130	132	5.19	0	1	0	1	0
35	ASD-Children	129	123	116	121	123	123	5.36	1	0.83	1	0	0
36	ASD-Children	98	120	118	116	117	122	4.87	0	0	0	1	0
37	ASD-Children	138	155	100	128	130	138	4.97	0	1	0.9	0.1	0
38	ASD-Children	128	137	126	133	130	136	4.86	0.67	0.67	0.8	0	0.2
39	ASD-Children	126	126	146	130	126	132	5.08	0.67	0.67	1	0	0
40	ASD-Children	141	132	126	121	126	123	4.59	0.33	0	0	0.8	0.2
41	ASD-Children	154	111	134	132	120	127	4.48	0.67	0.67	0.7	0.3	0
42	ASD-Children	98	102	90	88	92	91	5.31	0.67	0.67	0.7	0.2	0.1
43	ASD-Children	96	105	84	102	108	103	5.81	0.33	0.33	0.4	0.6	0
44	ASD-Children	83	83	76	74	72	79	5.57	0.83	0.83	0.7	0.3	0
45	TD-Adults	-	-	-	-	-	-	18	-	-	1	0	0
46	TD-Adults	-	-	-	-	-	-	18	-	-	1	0	0
47	TD-Adults	-	-	-	-	-	-	18	-	-	0.9	0.1	0
48	TD-Adults	-	-	-	-	-	-	18	-	-	1	0	0
49	TD-Adults	-	-	-	-	-	-	18	-	-	1	0	0
50	TD-Adults	-	-	-	-	-	-	19	-	-	1	0	0
51	TD-Adults	-	-	-	-	-	-	19	-	-	0.9	0.1	0
52	TD-Adults	-	-	-	-	-	-	19	-	-	1	0	0
53	TD-Adults	-	-	-	-	-	-	19	-	-	1	0	0
54	TD-Adults	-	-	-	-	-	-	19	-	-	1	0	0
55	TD-Adults	-	-	-	-	-	-	20	-	-	0.8	0.2	0
56	TD-Adults	-	-	-	-	-	-	20	-	-	1	0	0
57	TD-Adults	-	-	-	-	-	-	20	-	-	1	0	0
58	TD-Adults	-	-	-	-	-	-	20	-	-	1	0	0
59	TD-Adults	-	-	-	-	-	-	20	-	-	1	0	0
60	TD-Adults	-	-	-	-	-	-	20	-	-	1	0	0
61	TD-Adults	-	-	-	-	-	-	20	-	-	1	0	0
62	TD-Adults	-	-	-	-	-	-	20	-	-	1	0	0
63	TD-Adults	-	-	-	-	-	-	20	-	-	1	0	0
64	TD-Adults	-	-	-	-	-	-	20	-	-	0.8	0.2	0
65	TD-Adults	-	-	-	-	-	-	20	-	-	1	0	0
66	TD-Adults	-	-	-	-	-	-	20	-	-	1	0	0
